# Supplementary material for: Indirubin, a small molecular deriving from connectivity map (CMAP) screening, ameliorates obesity-induced metabolic dysfunction by enhancing brown adipose thermogenesis and white adipose browning
Source: Nutr Metab (Lond). 2020 Mar 16;17:21. doi: 10.1186/s12986-020-00440-4 (PMC7076951; doi:10.1186/s12986-020-00440-4)
Supplement: Supplementary file 4 — Additional file 4 Supplymentary Table 1 Primer Sequences used in this study. [file 12986_2020_440_MOESM4_ESM.xlsx]

## Sheet: Sheet1
	Supplymentary table1 Primer Sequences
Gene	Forward Primer (5′→3′)	Reverse Primer (5′→3′)
Mouse-Ucp1	GGCAAAAACAGAAGGATTGC	TAAGCCGGCTGAGATCTTGT
Mouse-Cidea	TGCTCTTCTGTATCGCCCAGT	GCCGTGTTAAGGAATCTGCTG
Mouse-Prdm16	GAAGTCACAGGAGGACACGG	CTCGCTCCTCAACACACCTC
Mouse-Cpt1α	GACTCCGCTCGCTCATTCC	GACTGTGAACTGGAAGGCCA
Mouse-Cpt1b	GCACACCAGGCAGTAGCTTT	GACTGTGAACTGGAAGGCCA
Mouse-Mcad	ACTCGAAAGCGGCTCACAA	ACGGGGATAATCTCCTCTCTGG
Mouse-Lcad	TCTTTTCCTCGGAGCATGACA	GACCTCTCTACTCACTTCTCCAG
Mouse-Pgc1α	ACAGCTTTCTGGGTGGATTG	TGAGGACCGCTAGCAAGTTT
Mouse-Pgc1β	CGTATTTGAGGACAGCAGCA	TACTGGGTGGGCTCTGGTAG
Mouse-Pparα	AGCCTCAGCCAAGTTGAAGT	TGGGGAGAGAGGACAGATGG
Mouse-Dio2	CAAACAGGTTAAACTGGGTGA	GTCAAGAAGGTGGCATTCGG
Mouse-Elovl3	TTCTCACGCGGGTTAAAAATGG	TCTCGAAGTCATAGGGTTGCAT
Mouse-pparg2	TCGCTGATGCACTGCCTATG	GAGAGGTCCACAGAGCTGATT
Mouse-Ap2	AGTGAAAACTTCGATGATTACATGAA	GCCTGCCACTTTCCTTGTG
Mouse-Adiponectin	GTTCCCAATGTACCCATTCGC	TGTTGCAGTAGAACTTGCCAG
Mouse-Tbx1	GGCAGGCAGACGAATGTTC	TTGTCATCTACGGGCACAAAG
Mouse-Tmem26	ACCCTGTCATCCCACAGAG	TGTTTGGTGGAGTCCTAAGGTC
Mouse-Cd137	CGTGCAGAACTCCTGTGATAAC	GTCCACCTATGCTGGAGAAGG
Mouse-Fgf21	GTGTCAAAGCCTCTAGGTTTCTT	GGTACACATTGTAACCGTCCTC
Mouse-Tfam	GTCCATAGGCACCGTATTGC	CCCATGCTGGAAAAACACTT
Mouse-Nrf1	CAACAGGGAAGAAACGGAAA	GCACCACATTCTCCAAAGGT
Mouse-Nrf2	CCCCCGAGGACACTTCTTATG	AGCAGCCAGATGGGCAGTTA
Mouse-Atgl	GCGCCAGGACTGGAAAGAAT	TGAGAACGCTGAGGCTTTGAT
Mouse-Hsl	CTGAGATTGAGGTGCTGTCG	CAAGGGAGGTGAGATGGTAAC
Mouse-Tnfα	TGGGCCTCTCATGCACCACC	GAGGCAACCTGACCACTCTCCCT
Mouse-Il6	AGACAAAGCCAGAGTCCTTCAG	GCCACTCCTTCTGTGACTCCAG
Mouse-MCP1	GTCCCTGTCATGCTTCTGG	GCTCTCCAGCCTACTCATTG
Mouse-Fasn	GATGAACCATCTCCGTTGGC	GCTTGGTCCTTTGAAGTCGAAGA
Mouse-Acc1	GATGAACCATCTCCGTTGGC	CCCAATTATGAATCGGGAGTGC
Mouse-Cyclophilin A	CAAATGCTGGACCAAACACAA	GCCATCCAGCCATTCAGTCT
