# Supplementary material for: Indirubin, a small molecular deriving from connectivity map (CMAP) screening, ameliorates obesity-induced metabolic dysfunction by enhancing brown adipose thermogenesis and white adipose browning
Source: Nutr Metab (Lond). 2020 Mar 16;17:21. doi: 10.1186/s12986-020-00440-4 (PMC7076951; doi:10.1186/s12986-020-00440-4)
Supplement: Supplementary file 5 — Additional file 5 Supplymentary Table 2 The enhancing CIT genes used as up-regulated genes and suppressive CIT genes from CITGeneDB. [file 12986_2020_440_MOESM5_ESM.xlsx]

## Sheet: Sheet1
Supplementary table2 The enhancing CIT genes as up-regulated genes and suppressive CIT genes from CITGeneDB
enhancing CIT genes	suppressive CIT genes
Acadl	Abhd6
Ache	Acot11
Acsl1	Acot13
Adcyap1	Actn3
Adipoq	Acvr2b
Adipor1	Adam17
Adipor2	Adamts5
Adrb1	Aldh1a1
Adrb3	Arntl
Alms1	Atf4
Apc	Cidea
Bscl2	Ddit3
Cav1	FOXC2
Ccr2	Flcn
Cd36	HOXC10
Cebpb	Id1
Cmklr1	Il15
Cnot3	Il18r1
Cpt2	Ip6k1
Cxcr4	Lama4
Dbh	Lgr4
Decr1	Lnpep
Dio2	Map2k6
Dync1h1	Notch1
Ebf2	Npr3
Ehmt1	Pctp
Elovl6	Rb1
Epas1	Rbpj
Esrrg	Rheb
Fgf21	Stk11
G0s2	Tfe3
Gadd45g	Tle3
Gatm	Tlr4
Gja1	Wnt10b
Gnas
Gpr3
Grb10
Hadh
Hcrt
Hdac3
Hsf1
Igf1r
Il13
Il18
Il4
Irf4
Jak2
Kdm1a
Kdm3a
Kdm6b
Lcn2
Lep
Lepr
Lpin1
Mfap2
Mfn2
Ogt
Oxt
Oxtr
Pdgfc
Pemt
Per2
Phox2b
Plac8
Ppargc1a
Prdm16
Prlr
Pth2r
Sirt6
Sln
Stat6
Syk
Thra
Trpm8
Trpv2
Tshr
Ucp1
Ucp2
Vegfa
Ybx2
Zbtb7b
